# Supplementary material for: Factors Associated with Post-Traumatic Growth during the COVID-19 Pandemic: A Systematic Review
Source: J Clin Med. 2023 Dec 23;13(1):95. doi: 10.3390/jcm13010095 (PMC10779553; doi:10.3390/jcm13010095)
Supplement: Supplementary file 1 [file jcm-13-00095-s001.zip]

Archive with 1 entries (1 files):
- jcm-2758059-supplementary.pdf
